# Supplementary material for: Liposomes Loaded with Everolimus and Coated with Hyaluronic Acid: A Promising Approach for Lung Fibrosis
Source: Int J Mol Sci. 2021 Jul 20;22(14):7743. doi: 10.3390/ijms22147743 (PMC8303794; doi:10.3390/ijms22147743)
Supplement: Supplementary file 1 [file ijms-22-07743-s001.zip]

Archive with 1 entries (1 files):
- ijms-1264679-supplementary.pdf
